# Supplementary material for: Benefits of Short-Term (4-Week) Daily Walnut Consumption in Middle-Aged Adults at Risk for Metabolic Syndrome: Outcomes of a Randomized Controlled Trial
Source: Nutrients. 2025 Jun 21;17(13):2072. doi: 10.3390/nu17132072 (PMC12250811; doi:10.3390/nu17132072)
Supplement: Supplementary file 1 [file nutrients-17-02072-s001.zip]

Archive with 2 entries (2 files):
- CONSORT-2010-Checklist file s1_nutrients 3704381_Revised_17.06.2025.pdf
- Supplementary file_nutrients 3704381_Revised_20.06.2025.pdf
